# Supplementary material for: Monocyte Transcriptional Responses to Mycobacterium tuberculosis Associate with Resistance to Tuberculin Skin Test and Interferon Gamma Release Assay Conversion
Source: mSphere. 2022 Jun 13;7(3):e00159-22. doi: 10.1128/msphere.00159-22 (PMC9241521; doi:10.1128/msphere.00159-22)
Supplement: TABLE S3 [file msphere.00159-22-s0009.xlsx]

## Sheet: Supp Table 3A
Supplemental Table 3A: Uganda Mtb*RSTR DEG (FDR <0.2)
gene	log2FC	pval	FDR
CIITA	-0.789165	2.1e-08	0.000146706
CXCL9	-1.65968	1.9e-08	0.000146706
DDX10	-0.27172	1.2e-06	0.0048902
IFNG	-2.32449	1.4e-06	0.0048902
UMPS	-0.390891	3.7e-06	0.0103393
IL2	-1.78239	4.5e-06	0.010479
PNKD	0.382476	6.5e-06	0.012974
GSTK1	-0.364909	1.2e-05	0.020958
SSBP4	-0.479036	1.8e-05	0.027944
ZNF75A	-0.350118	2.9e-05	0.0405188
RRP15	-0.263512	3.2e-05	0.0406458
APOL4	-2.15179	4.1e-05	0.040918
NFX1	-0.159395	4.1e-05	0.040918
ZNF266	-0.230072	4e-05	0.040918
MXD1	0.505024	5.1e-05	0.0475048
VWA8	-0.386704	5.5e-05	0.0480288
FGD4	0.36875	5.9e-05	0.0484911
ADARB1	0.609129	8.6e-05	0.0546178
CDR2	-0.500029	7.9e-05	0.0546178
CLNS1A	-0.201587	7.5e-05	0.0546178
THEM6	-0.735163	8.5e-05	0.0546178
THNSL1	-0.890283	7.4e-05	0.0546178
ST3GAL2	0.417338	9.2e-05	0.055888
C11orf65	-1.0214	0.00011	0.0640383
ABCA1	0.565041	0.00015	0.06986
FCGR1A	-1.27098	0.00014	0.06986
IL1RL1	1.49296	0.00015	0.06986
KIFC3	0.419669	0.00014	0.06986
MTMR3	0.155468	0.00015	0.06986
SUMO1	0.145567	0.00013	0.06986
CD300E	0.797687	0.00017	0.071977
CIRH1A	-0.24109	0.00017	0.071977
XPO4	-0.176139	0.00017	0.071977
ANKRD44	-0.352128	0.00019	0.0780788
LEPROTL1	-0.334534	0.0002	0.07984
DUSP2	0.753335	0.00021	0.0815033
MTAP	-0.617154	0.00023	0.086853
IRF8	-0.465624	0.00024	0.0882442
AKAP13	-0.199626	0.00028	0.0931467
MTO1	-0.218213	0.00028	0.0931467
TAOK3	0.154592	0.00027	0.0931467
ZZZ3	-0.250466	0.00027	0.0931467
ZNF780B	-0.391393	0.00029	0.0942298
CCDC125	-0.580502	0.00034	0.0947254
CD2BP2	0.17339	0.00035	0.0947254
CSF1R	0.339173	0.00035	0.0947254
CUX1	0.204001	0.00031	0.0947254
FCAMR	1.35388	0.00034	0.0947254
HS3ST1	0.74854	0.00036	0.0947254
KIF1BP	0.216049	0.00035	0.0947254
NLRP6	-1.12462	0.00039	0.0947254
NRF1	-0.266335	0.00035	0.0947254
NUDT11	1.12589	0.0004	0.0947254
RAB3C	1.40776	0.0004	0.0947254
RNF145	0.331873	0.00036	0.0947254
S100A8	0.351398	0.00037	0.0947254
SERINC1	0.141542	0.00038	0.0947254
TET2	0.251414	0.00032	0.0947254
URB1	-0.276132	0.0004	0.0947254
GJA9	-1.78851	0.00041	0.0954753
NARS2	-0.526788	0.00042	0.0962007
AEN	-0.401511	0.00045	0.10141
ADAMTS1	1.25477	0.00048	0.101615
GAB2	0.213013	0.00048	0.101615
MAD2L1BP	0.350057	0.00046	0.101615
SETSIP	-1.11133	0.00047	0.101615
ACSS1	-0.594519	0.00049	0.102183
YTHDC2	-0.205558	0.00054	0.110954
TUBGCP6	-0.232362	0.00056	0.113396
COPB1	0.107848	0.00058	0.114137
HMGN5	0.691138	0.00058	0.114137
C2CD5	-0.267748	0.00066	0.118225
FCGR1B	-0.988809	0.00065	0.118225
GPR107	0.183148	0.00064	0.118225
KLHL29	-0.686865	0.00064	0.118225
NFKBIE	0.334146	0.00064	0.118225
SH3GLB1	0.178683	0.00066	0.118225
TRMT10B	-0.381459	0.00061	0.118225
NOL8	-0.140578	0.00069	0.122034
SAMSN1	0.415737	0.0007	0.122255
ARAP1	0.194225	0.00074	0.123282
MSL1	0.13959	0.00074	0.123282
NOP56	-0.159523	0.00075	0.123282
PEF1	0.200198	0.00075	0.123282
TMEM52B	1.45636	0.00075	0.123282
ZNF280D	-0.348099	0.00076	0.123473
GALK2	-0.23006	0.00077	0.12366
CLEC6A	1.1017	0.00079	0.124021
GNA12	0.232619	0.00079	0.124021
PAPSS2	0.451383	0.0008	0.124196
MPHOSPH9	-0.295896	0.00087	0.126621
P2RY13	-1.49105	0.00087	0.126621
PEX6	-0.39799	0.00085	0.126621
RNF6	0.108606	0.00084	0.126621
SH2D3A	0.97539	0.00086	0.126621
TMEM167B	0.201887	0.00086	0.126621
AKT1	0.158643	0.001	0.127018
ALPK1	-0.318848	0.001	0.127018
ARHGAP15	-0.375102	0.00092	0.127018
EIF3E	-0.146012	0.00093	0.127018
KDELR1	0.13921	0.001	0.127018
MYBBP1A	-0.24375	0.00092	0.127018
NR4A2	0.862316	0.00097	0.127018
OSBPL3	-0.332925	0.00097	0.127018
PPP2CA	0.118237	0.001	0.127018
RGS16	1.2157	0.001	0.127018
SELPLG	-0.459446	0.00089	0.127018
SMARCB1	0.175419	0.001	0.127018
ZNF184	-0.334544	0.00093	0.127018
ZSWIM4	0.433381	0.00095	0.127018
EGFL8	-1.03006	0.0011	0.130247
EPB41L3	0.347726	0.0011	0.130247
MSRB1	-0.324508	0.0011	0.130247
PTCD3	-0.19583	0.0011	0.130247
RNASEH2B	-0.30858	0.0011	0.130247
RUFY1	0.157056	0.0011	0.130247
SIGLEC5	0.529741	0.0011	0.130247
SLC39A1	0.271644	0.0011	0.130247
ANKRD36	-0.379366	0.0013	0.136568
CDCA7L	-0.422808	0.0012	0.136568
CNBP	-0.194252	0.0012	0.136568
DDX51	-0.267705	0.0013	0.136568
EBF1	1.0298	0.0013	0.136568
GINM1	0.282837	0.0013	0.136568
GPALPP1	-0.207672	0.0013	0.136568
GRB2	0.198435	0.0013	0.136568
IFRD2	-0.335027	0.0013	0.136568
IKBKB	-0.193531	0.0013	0.136568
LIMS1	0.26721	0.0012	0.136568
NEK5	-0.825786	0.0013	0.136568
PNRC1	0.432223	0.0013	0.136568
POLR3E	-0.306075	0.0012	0.136568
TNFAIP3	0.45931	0.0013	0.136568
AMD1	-0.184112	0.0014	0.138729
CFP	0.254084	0.0014	0.138729
DEXI	-0.571065	0.0014	0.138729
FAF1	-0.248769	0.0014	0.138729
NEDD4L	0.4787	0.0014	0.138729
PTPN9	0.142029	0.0014	0.138729
RP2	0.230664	0.0014	0.138729
SECTM1	-0.583194	0.0014	0.138729
ARAF	0.203602	0.0015	0.142571
FMO5	-0.431218	0.0015	0.142571
TIAF1	-0.562788	0.0015	0.142571
TIMP1	0.331704	0.0015	0.142571
VAV2	0.429637	0.0015	0.142571
ZBTB17	0.401485	0.0015	0.142571
GEMIN6	-0.355506	0.0016	0.149035
MRPL1	-0.412365	0.0016	0.149035
RAB13	0.351394	0.0016	0.149035
ADA	0.351687	0.0017	0.150332
CEP164	0.210173	0.0017	0.150332
CRTC2	0.178903	0.0017	0.150332
DTX2	0.262038	0.0017	0.150332
ETAA1	-0.430646	0.0017	0.150332
ST3GAL1	0.247162	0.0017	0.150332
TNFRSF1B	0.466206	0.0017	0.150332
YLPM1	-0.162596	0.0017	0.150332
HECA	0.15587	0.0018	0.155244
HNRNPM	0.157474	0.0018	0.155244
METTL3	-0.169648	0.0018	0.155244
PPP2R3C	0.160941	0.0018	0.155244
NOL4L	0.324388	0.0019	0.158963
NUP210	-0.3709	0.0019	0.158963
VCPIP1	-0.167749	0.0019	0.158963
ZC3H15	-0.114897	0.0019	0.158963
ZNF251	-0.35846	0.0019	0.158963
CYB5R3	0.167615	0.002	0.162465
FAM26F	-0.863443	0.002	0.162465
MARK4	0.251915	0.002	0.162465
TBKBP1	-0.364215	0.002	0.162465
TMEM109	-0.298475	0.002	0.162465
BTN2A2	-0.349655	0.0021	0.166711
DNAJC3	0.198508	0.0021	0.166711
FCAR	0.548751	0.0021	0.166711
SLC46A1	-0.834594	0.0021	0.166711
DENND1C	-0.168068	0.0022	0.170769
LCP1	0.157736	0.0022	0.170769
SFXN2	-0.66693	0.0022	0.170769
ZNRF2	0.29497	0.0022	0.170769
CHST7	0.452758	0.0023	0.173706
EXOC8	0.104036	0.0023	0.173706
SF3A3	-0.119581	0.0023	0.173706
SPEN	0.128501	0.0023	0.173706
TJP1	0.785463	0.0023	0.173706
ADGRE2	0.490527	0.0024	0.17465
AKAP1	-0.340628	0.0024	0.17465
GPSM3	0.159341	0.0024	0.17465
MLLT6	0.188441	0.0024	0.17465
PHC2	0.29297	0.0024	0.17465
USB1	0.245772	0.0024	0.17465
VCAN	0.576905	0.0024	0.17465
ADAMDEC1	0.218033	0.0025	0.178789
CANT1	0.177416	0.0027	0.178789
CLCF1	0.526988	0.0027	0.178789
CRAMP1	0.0940369	0.0027	0.178789
CRCP	-0.203813	0.0026	0.178789
CTNNB1	0.187558	0.0027	0.178789
ERGIC1	0.262453	0.0027	0.178789
FBLN5	-0.610726	0.0027	0.178789
FBXO4	-0.279791	0.0027	0.178789
HDAC6	0.159927	0.0026	0.178789
MIDN	0.250115	0.0026	0.178789
NFIL3	0.396203	0.0025	0.178789
QRSL1	-0.280941	0.0027	0.178789
SH2D4A	0.766728	0.0027	0.178789
TBK1	0.217035	0.0026	0.178789
TSEN54	-0.567128	0.0026	0.178789
TSPAN3	0.197363	0.0026	0.178789
ZNF331	0.326162	0.0026	0.178789
ZNF518A	-0.145257	0.0027	0.178789
ARL6IP1	0.111501	0.0028	0.181961
HYAL3	0.712133	0.0028	0.181961
KBTBD2	0.193586	0.0028	0.181961
PTTG1IP	0.166206	0.0028	0.181961
IRF1	-0.474191	0.0029	0.185017
PHF2	0.148783	0.0029	0.185017
SLC44A1	0.218572	0.0029	0.185017
VPS36	-0.148987	0.0029	0.185017
AKT3	0.390006	0.0031	0.188318
CAAP1	0.233946	0.0031	0.188318
CACUL1	0.146289	0.003	0.188318
FOXO3	0.285627	0.0031	0.188318
GJC2	-1.08636	0.0031	0.188318
GTPBP8	-0.419337	0.0031	0.188318
OSBPL8	0.187385	0.003	0.188318
POLDIP3	0.135746	0.0031	0.188318
RPUSD3	-0.288247	0.0031	0.188318
STRIP2	1.12168	0.0031	0.188318
WDR3	-0.255649	0.003	0.188318
ANPEP	0.30186	0.0032	0.190257
CUL3	0.106565	0.0032	0.190257
GEMIN5	-0.193461	0.0032	0.190257
RAB5A	0.220688	0.0032	0.190257
SUSD3	-0.747993	0.0032	0.190257
GCNT1	-0.750717	0.0033	0.190527
MMAB	-0.428764	0.0033	0.190527
MTHFR	-0.149664	0.0033	0.190527
NPIPA1	-0.343666	0.0033	0.190527
OXSR1	0.178909	0.0033	0.190527
SLAMF8	-0.288075	0.0033	0.190527
TFAP4	-0.751899	0.0033	0.190527
THADA	-0.223506	0.0034	0.195493
ABCE1	-0.163804	0.0035	0.196394
CST3	0.155215	0.0035	0.196394
NLRP3	0.512736	0.0035	0.196394
SEC62	0.165692	0.0035	0.196394
SYF2	0.120171	0.0035	0.196394
TBC1D31	-0.36074	0.0035	0.196394
CERKL	-0.411712	0.0036	0.197252
LINGO2	0.823781	0.0036	0.197252
RNF166	-0.522923	0.0036	0.197252
SARNP	0.136262	0.0036	0.197252
TRAF3	0.155691	0.0036	0.197252
WBP1L	0.178892	0.0036	0.197252
ACACB	-0.714448	0.0037	0.198832
B4GALT1	0.19473	0.0037	0.198832
GPR18	-0.453909	0.0037	0.198832
PIK3CD	-0.358614	0.0037	0.198832
RASGRP1	0.421115	0.0037	0.198832

## Sheet: Supp Table 3B
Supplemental Table 3B: South Africa Mtb*RSTR DEG (FDR <0.2)
gene	log2FC	pval	FDR
MTUS2	-1.81922	8.9944e-07	0.0131354
GANAB	0.129541	1.48931e-05	0.108749
MRPL54	0.457849	2.4573e-05	0.119621
ASNA1	0.239951	3.69352e-05	0.13485
STAU2	-0.261113	6.15934e-05	0.179902
